# Supplementary material for: Human appropriation of net primary production as driver of change in landscape‐scale vertebrate richness
Source: Glob Ecol Biogeogr. 2023 Apr 10;32(6):855–66. doi: 10.1111/geb.13671 (PMC10946509; doi:10.1111/geb.13671)
Supplement: Supplementary file 1 — Appendix S1. Supporting information. [file GEB-32-855-s001.zip]

Archive with 7 entries (7 files):
- GEB_13671_land_area_20km2_equal_area.tif
- GEB_13671_mainland_island_projected.tif
- GEB_13671_Nonproductive_snow_20km2_equal_area.tif
- GEB_13671_NPPeco_tC_20_equal_area_undev.tif
- GEB_13671_NPPpot_tC_20_equal_area_undev.tif
- GEB_13671_Supplementary_Information.docx
- GEB_13671_wilderness_core_20km2_equal_area.tif
